# Supplementary material for: Comparison of Grip Strength Measurements by Widely Used Three Dynamometers in Outpatients Aged 60 Years and Over
Source: J Clin Med. 2023 Jun 25;12(13):4260. doi: 10.3390/jcm12134260 (PMC10342845; doi:10.3390/jcm12134260)
Supplement: Supplementary file 1 [file jcm-12-04260-s001.zip]

Archive with 2 entries (2 files):
- Online Supplement S1 Additional Tables.pdf
- Online Supplement S2 Bland¿CAltman Plots.pdf
